# Supplementary material for: QTL Mapping for Grain Zinc and Iron Concentrations in Bread Wheat
Source: Front Nutr. 2021 Jun 9;8:680391. doi: 10.3389/fnut.2021.680391 (PMC8219861; doi:10.3389/fnut.2021.680391)
Supplement: Supplementary file 2 [file Table_1.XLSX]

## Sheet: Sheet1
Table S1	Summary of QTL for GZn and Gfe
Entry	Trait	QTL Name	Chromosome	Marker interval	Reference
1	GZnC	QGZn.cimmyt-1A_P2	1A	4543935-3937719	Crespo-Herrera LA, Velu G, James S, et al. QTL Mapping of grain Zn and Fe concentrations in two hexaploid wheat RIL populations with Ample Transgressive Segregation. Front. Plant Sci., 2017, 8:1800.
2	GZnC	1Am	1A	/	Ozkan H, Brandolini A, Torun A, et al. Cakmak I Natural variation and identification of microelements content in seeds of einkorn wheat (Triticum monococcum). In H. T. Buck, J. E. Nisi, and N. Salomon (eds). Wheat production in stressed environments. Springer, Berlin, Germany. 2007, 455-462
3	GZnC	QGZn.cimmyt-1B_P1	1B	3934172-3934936	Crespo-Herrera LA, Velu G, James S, et al. QTL Mapping of grain Zn and Fe concentrations in two hexaploid wheat RIL populations with Ample Transgressive Segregation. Front. Plant Sci., 2017, 8:1800.
4	GZnC	QGZn.cimmyt-1B_P2	1B	4991478-3937490	Crespo-Herrera LA, Velu G, James S, et al. QTL Mapping of grain Zn and Fe concentrations in two hexaploid wheat RIL populations with Ample Transgressive Segregation. Front. Plant Sci., 2017, 8:1800.
5	GZnC	QGZn.co-1B	1B	1244708-3028438|F|0	Liu J, Wu B, Singh RP, et al. QTL mapping for micronutrients concentration and yield component traits in a hexaploid wheat mappingpopulation. J Cereal Sci. 2019, 57-6
6	GZnC	QGZn.ada-1B	1B	wPt-6561	Velu G, Tutus Y, Gomez-Becerra HF, et al. QTL mapping for grain zinc and iron concentrations and zinc efficiency in a tetraploid and hexaploid wheat mapping populations. Plant Soil. 2016, 411(1-2):81-99.
7	GZnC	QGzncpk.cimmyt-1BS	1B	wPt-8622, wPt-3103	Hao Y, Velu G, Peña RJ. et al. Genetic loci associated with high grain zinc concentration and pleiotropic effect on kernel weight in wheat (Triticum aestivum L.). Mol Breeding. 2014, 34: 1893–1902.
8	GZnC	QGZn.ada-1D	1D	wPt-6979-wPt-730718	Velu G, Tutus Y, Gomez-Becerra HF, et al. QTL mapping for grain zinc and iron concentrations and zinc efficiency in a tetraploid and hexaploid wheat mapping populations. Plant Soil. 2016, 411(1-2):81-99.
9	GZnC	1D	1D	Xcfd63	Gorafi YSA, Ishii T, Kim JS, et al. Genetic variation and association mapping of grain iron and zinc contents in synthetic hexaploid wheat germplasm. Plant Genet Resour. (2018) 16(1):9-17.
10	GZnC	2A	2A	wPt-8216	Peleg Z, Cakmak I, Ozturk L, et al. Quantitative trait loci conferring grain mineral nutrient concentrations in durum wheat × wild emmer wheat RIL population. Theor Appl Genet. 2009, 119:353-379
11	GZnC	2A	2A	gwm445	Peleg Z, Cakmak I, Ozturk L, et al. Quantitative trait loci conferring grain mineral nutrient concentrations in durum wheat × wild emmer wheat RIL population. Theor Appl Genet. 2009, 119:353-379
12	GZnC	QGZn.iari-2A	2A	Xwmc407-Xgwm249	Krishnappa G, Singh AM, Chaudhary S, et al. Molecular mapping of the grain iron and zinc concentration, protein content and thousand kernel weight in wheat (Triticum aestivum L.). PLoS ONE. 2017, 12(4):e0174972.
13	GZnC	QZn.bhu-2B	2B	989092|F|0-1101425|F|0	Srinivasa J, Arun B, Mishra V, et al. Zinc and iron concentration QTL mapped in a Triticum spelta × T. aestivum cross. Theor Appl Genet. 2014, 127:1643-1651.
14	GZnC	QGzncpk.cimmyt-2Bc	2B	wPt-6174	Hao Y, Velu G, Peña RJ. et al. Genetic loci associated with high grain zinc concentration and pleiotropic effect on kernel weight in wheat (Triticum aestivum L.). Mol Breeding. 2014, 34: 1893–1902.
15	GZnC	QGZn.co-2B	2B	2303802-2275590	Liu J, Wu B, Singh RP, et al. QTL mapping for micronutrients concentration and yield component traits in a hexaploid wheat mappingpopulation. J Cereal Sci. 2019, 57-6
16	GZnC	QGZn.ada-2B	2B	wPt-7161-wPt-9812	Velu G, Tutus Y, Gomez-Becerra HF, et al. QTL mapping for grain zinc and iron concentrations and zinc efficiency in a tetraploid and hexaploid wheat mapping populations. Plant Soil. 2016, 411(1-2):81-99.
17	GZnC	2D	2D	wPt-730057-wPt-671700	Zhien PU , Ma YU , Qiuyi HE , et al. Quantitative trait loci associated with micronutrient concentrations in two recombinant inbred wheat lines. J Integr Agric. 2014, 13(11):2322-2329.
18	GZnC	2D	2D	Xgwm102	Gorafi YSA, Ishii T, Kim JS, et al. Genetic variation and association mapping of grain iron and zinc contents in synthetic hexaploid wheat germplasm. Plant Genet Resour. (2018) 16(1):9-17.
19	GZnC	QGzncpk.cimmyt-2D	2D	wPt-6847	Hao Y, Velu G, Peña RJ. et al. Genetic loci associated with high grain zinc concentration and pleiotropic effect on kernel weight in wheat (Triticum aestivum L.). Mol Breeding. 2014, 34: 1893–1902.
20	GZnC	QGZn.co-3A	3A	3022261-3936326	Liu J, Wu B, Singh RP, et al. QTL mapping for micronutrients concentration and yield component traits in a hexaploid wheat mappingpopulation. J Cereal Sci. 2019, 57-6
21	GZnC	QGzncpk.cimmyt-3AL	3A	wPt-0286	Hao Y, Velu G, Peña RJ. et al. Genetic loci associated with high grain zinc concentration and pleiotropic effect on kernel weight in wheat (Triticum aestivum L.). Mol Breeding. 2014, 34: 1893–1902.
22	GZnC	QGZn.ada-3A	3A	wPt-2698-wPt-0398	Velu G, Tutus Y, Gomez-Becerra HF, et al. QTL mapping for grain zinc and iron concentrations and zinc efficiency in a tetraploid and hexaploid wheat mapping populations. Plant Soil. 2016, 411(1-2):81-99.
23	GZnC	3B	3B	Excalibur_c19367_76-AX-89420098	Alomari D Z , Kai E , von Wirén N, et al. Identifying candidate genes for enhancing grain Zn concentration in wheat.Front Plant Sci, 2018, 9:1313.
24	GZnC	QGZn.cimmyt-3B_1P2	3B	3533713-1007339	Crespo-Herrera LA, Velu G, James S, et al. QTL Mapping of grain Zn and Fe concentrations in two hexaploid wheat RIL populations with Ample Transgressive Segregation. Front. Plant Sci., 2017, 8:1800.
25	GZnC	QGZn.cimmyt-3B_2P2	3B	4394657-3947677	Crespo-Herrera LA, Velu G, James S, et al. QTL Mapping of grain Zn and Fe concentrations in two hexaploid wheat RIL populations with Ample Transgressive Segregation. Front. Plant Sci., 2017, 8:1800.
26	GZnC	QGZn.co-3B	3B	1002594|F|0-1103633	Liu J, Wu B, Singh RP, et al. QTL mapping for micronutrients concentration and yield component traits in a hexaploid wheat mappingpopulation. J Cereal Sci. 2019, 57-6
27	GZnC	3D	3D	gdm136-gwm3	Genc Y, Verbyla AP, Torun A, et al. Quantitative trait loci analysis of zinc efficiency and grain zinc concentration in wheat using whole genome average interval mapping. Plant Soil. 2009, 314:49-66.
28	GZnC	3D	3D	Xgdm8-Xwmc492	Hao Z. The contents and QTL analysis of main mineral contents in wheat grain. 2008. Dissertation, Shandong Agricultural University
29	GZnC	3D	3D	wPt-6191-wPt-8658	Zhien PU , Ma YU , Qiuyi HE , et al. Quantitative trait loci associated with micronutrient concentrations in two recombinant inbred wheat lines. J Integr Agric. 2014, 13(11):2322-2329.
30	GZnC	QGZn.cimmyt-3D_P2	3D	wPt-741157-1297057	Crespo-Herrera LA, Velu G, James S, et al. QTL Mapping of grain Zn and Fe concentrations in two hexaploid wheat RIL populations with Ample Transgressive Segregation. Front. Plant Sci., 2017, 8:1800.
31	GZnC	QGZn.co-3D	3D	1372776-100008980|F|0	Liu J, Wu B, Singh RP, et al. QTL mapping for micronutrients concentration and yield component traits in a hexaploid wheat mappingpopulation. J Cereal Sci. 2019, 57-6
32	GZnC	QGZn.ada-3D	3D	wPt-1986-wPt-9488	Velu G, Tutus Y, Gomez-Becerra HF, et al. QTL mapping for grain zinc and iron concentrations and zinc efficiency in a tetraploid and hexaploid wheat mapping populations. Plant Soil. 2016, 411(1-2):81-99.
33	GZnC	4A	4A	P3446-205-CWM145	Shi R, Li H, Tong Y, et al. Identification of quantitative trait locus of zinc and phosphorus density in wheat (Triticum aestivum L.) grain. Plant Soil. 2008, 306:95-104.
34	GZnC	QGZn.cimmyt-4A_P2	4A	4543988-3533871	Crespo-Herrera LA, Velu G, James S, et al. QTL Mapping of grain Zn and Fe concentrations in two hexaploid wheat RIL populations with Ample Transgressive Segregation. Front. Plant Sci., 2017, 8:1800.
35	GZnC	QGZn.iari-4A	4A	Xbarc78	Krishnappa G, Singh AM, Chaudhary S, et al. Molecular mapping of the grain iron and zinc concentration, protein content and thousand kernel weight in wheat (Triticum aestivum L.). PLoS ONE. 2017, 12(4):e0174972.
36	GZnC	QGzncpk.cimmyt-4AS	4A	wPt-8007	Hao Y, Velu G, Peña RJ. et al. Genetic loci associated with high grain zinc concentration and pleiotropic effect on kernel weight in wheat (Triticum aestivum L.). Mol Breeding. 2014, 34: 1893–1902.
37	GZnC	QZn-4B	4B	Xgwm538-Xdupw33	Xu Y, An D, Liu D, et al. Molecular mapping of QTLs for grain zinc, iron and protein concentration of wheat across two environments. Field Crops Res. 2012, 138:57-62
38	GZnC	4B	4B	wms149-gwm113	Genc Y, Verbyla AP, Torun A, et al. Quantitative trait loci analysis of zinc efficiency and grain zinc concentration in wheat using whole genome average interval mapping. Plant Soil. 2009, 314:49-66.
39	GZnC	QGZn.co-4B	4B	2277812-1242543	Liu J, Wu B, Singh RP, et al. QTL mapping for micronutrients concentration and yield component traits in a hexaploid wheat mappingpopulation. J Cereal Sci. 2019, 57-6
40	GZnC	QZn.Y12‐13_4BS	4B	TP73864‐TP71929	Crespo-Herrera. Quantitative trait loci mapping reveals pleiotropic effect for grain iron and zinc concentrations in wheat. Annals of Applied Biology, 2016
41	GZnC	QZn.Across_4BS	4B	TP91631‐TP81797	Crespo-Herrera. Quantitative trait loci mapping reveals pleiotropic effect for grain iron and zinc concentrations in wheat. Annals of Applied Biology, 2016
42	GZnC	4D	4D	Xgwm192-Xwmc331	Shi R, Li H, Tong Y, et al. Identification of quantitative trait locus of zinc and phosphorus density in wheat (Triticum aestivum L.) grain. Plant Soil. 2008, 306:95-104.
43	GZnC	4D	4D	wPt-671648-wPt-667352	Zhien PU , Ma YU , Qiuyi HE , et al. Quantitative trait loci associated with micronutrient concentrations in two recombinant inbred wheat lines. J Integr Agric. 2014, 13(11):2322-2329.
44	GZnC	5A	5A	Xgwm291-Xgwm410	Shi R, Li H, Tong Y, et al. Identification of quantitative trait locus of zinc and phosphorus density in wheat (Triticum aestivum L.) grain. Plant Soil. 2008, 306:95-104.
45	GZnC	5A	5A	gwm293	Peleg Z, Cakmak I, Ozturk L, et al. Quantitative trait loci conferring grain mineral nutrient concentrations in durum wheat × wild emmer wheat RIL population. Theor Appl Genet. 2009, 119:353-379
46	GZnC	QZn-5A	5A	Xbarc223.1-Xswes157	Xu Y, An D, Liu D, et al. Molecular mapping of QTLs for grain zinc, iron and protein concentration of wheat across two environments. Field Crops Res. 2012, 138:57-62
47	GZnC	5A	5A	Xcewm40-Xbarc358.2	Hao Z. The contents and QTL analysis of main mineral contents in wheat grain. 2008. Dissertation, Shandong Agricultural University
48	GZnC	5A	5A	AX-158584359-AX-158584348	Alomari D Z , Kai E , von Wirén N, et al. Identifying candidate genes for enhancing grain Zn concentration in wheat.Front Plant Sci, 2018, 9:1313.
49	GZnC	5AmS	5A	-	Ozkan H, Brandolini A, Torun A, et al. Cakmak I Natural variation and identification of microelements content in seeds of einkorn wheat (Triticum monococcum). In H. T. Buck, J. E. Nisi, and N. Salomon (eds). Wheat production in stressed environments. Springer, Berlin, Germany. 2007, 455-462
50	GZnC	QGZn.co-5A	5A	1244217-1272027|F|0	Liu J, Wu B, Singh RP, et al. QTL mapping for micronutrients concentration and yield component traits in a hexaploid wheat mappingpopulation. J Cereal Sci. 2019, 57-6
51	GZnC	QGZn.iari-5A	5A	Xbarc144	Krishnappa G, Singh AM, Chaudhary S, et al. Molecular mapping of the grain iron and zinc concentration, protein content and thousand kernel weight in wheat (Triticum aestivum L.). PLoS ONE. 2017, 12(4):e0174972.
52	GZnC	5B	5B	Xbarc232-Xwmc235	Hao Z. The contents and QTL analysis of main mineral contents in wheat grain. 2008. Dissertation, Shandong Agricultural University
53	GZnC	5B	5B	wPt-7237-wPt-0708	Zhien PU , Ma YU , Qiuyi HE , et al. Quantitative trait loci associated with micronutrient concentrations in two recombinant inbred wheat lines. J Integr Agric. 2014, 13(11):2322-2329.
54	GZnC	QGZn.cimmyt-5B_P2	5B	1078595-4538122	Crespo-Herrera LA, Velu G, James S, et al. QTL Mapping of grain Zn and Fe concentrations in two hexaploid wheat RIL populations with Ample Transgressive Segregation. Front. Plant Sci., 2017, 8:1800.
55	GZnC	QGzncpk.cimmyt-5BL	5B	Xcfp393	Hao Y, Velu G, Peña RJ. et al. Genetic loci associated with high grain zinc concentration and pleiotropic effect on kernel weight in wheat (Triticum aestivum L.). Mol Breeding. 2014, 34: 1893–1902.
56	GZnC	5D	5D	Xwmc357	Gorafi YSA, Ishii T, Kim JS, et al. Genetic variation and association mapping of grain iron and zinc contents in synthetic hexaploid wheat germplasm. Plant Genet Resour. (2018) 16(1):9-17.
57	GZnC	QGZn.cimmyt-6A_P1	6A	1238392-4990410	Crespo-Herrera LA, Velu G, James S, et al. QTL Mapping of grain Zn and Fe concentrations in two hexaploid wheat RIL populations with Ample Transgressive Segregation. Front. Plant Sci., 2017, 8:1800.
58	GZnC	QGZn.cimmyt-6A_P2	6A	1697218-1082136	Crespo-Herrera LA, Velu G, James S, et al. QTL Mapping of grain Zn and Fe concentrations in two hexaploid wheat RIL populations with Ample Transgressive Segregation. Front. Plant Sci., 2017, 8:1800.
59	GZnC	QZn.Across_6AL	6A	TP38159‐TP75088	Crespo-Herrera. Quantitative trait loci mapping reveals pleiotropic effect for grain iron and zinc concentrations in wheat. Annals of Applied Biology, 2016
60	GZnC	QGZn.ada-6A	6A	wPt-667562-wPt-1642	Velu G, Tutus Y, Gomez-Becerra HF, et al. QTL mapping for grain zinc and iron concentrations and zinc efficiency in a tetraploid and hexaploid wheat mapping populations. Plant Soil. 2016, 411(1-2):81-99.
61	GZnC	QGzncpk.cimmyt-6AL	6A	wPt-667817	Hao Y, Velu G, Peña RJ. et al. Genetic loci associated with high grain zinc concentration and pleiotropic effect on kernel weight in wheat (Triticum aestivum L.). Mol Breeding. 2014, 34: 1893–1902.
62	GZnC	6B	6B	gwm1076	Peleg Z, Cakmak I, Ozturk L, et al. Quantitative trait loci conferring grain mineral nutrient concentrations in durum wheat × wild emmer wheat RIL population. Theor Appl Genet. 2009, 119:353-379
63	GZnC	6B	6B	barc146a-P41/M48-76	Genc Y, Verbyla AP, Torun A, et al. Quantitative trait loci analysis of zinc efficiency and grain zinc concentration in wheat using whole genome average interval mapping. Plant Soil. 2009, 314:49-66.
64	GZnC	QZn across_6BL	6B	TP54256‐TP29689	Crespo-Herrera. Quantitative trait loci mapping reveals pleiotropic effect for grain iron and zinc concentrations in wheat. Annals of Applied Biology, 2016
65	GZnC	QGZn.co-6B.1	6B	1252668-100005882|F|0	Liu J, Wu B, Singh RP, et al. QTL mapping for micronutrients concentration and yield component traits in a hexaploid wheat mappingpopulation. J Cereal Sci. 2019, 57-6
66	GZnC	QGpc.ndsu-6Bb(Gpc-B1)	6B	Xabg387-Xmwg79	Joppa LR, Du C, Hart GE, et al. Mapping gene(s) for grain protein in tetraploid wheat (Triticum turgidum L.) using a population of recombinant inbred chromosome lines. Crop Sci. 1997, 37:1586-1589.
67	GZnC	QGZn.co-6B.2	6B	3941131-990183	Liu J, Wu B, Singh RP, et al. QTL mapping for micronutrients concentration and yield component traits in a hexaploid wheat mappingpopulation. J Cereal Sci. 2019, 57-6
68	GZnC	QGZn.ada-6B	6B	wPt-667798-wPt-7065	Velu G, Tutus Y, Gomez-Becerra HF, et al. QTL mapping for grain zinc and iron concentrations and zinc efficiency in a tetraploid and hexaploid wheat mapping populations. Plant Soil. 2016, 411(1-2):81-99.
69	GZnC	7A	7A	WMC488-P2071-180	Shi R, Li H, Tong Y, et al. Identification of quantitative trait locus of zinc and phosphorus density in wheat (Triticum aestivum L.) grain. Plant Soil. 2008, 306:95-104.
70	GZnC	7A	7A	wPt-9555	Peleg Z, Cakmak I, Ozturk L, et al. Quantitative trait loci conferring grain mineral nutrient concentrations in durum wheat × wild emmer wheat RIL population. Theor Appl Genet. 2009, 119:353-379
71	GZnC	7A	7A	Xcfd31-Xcfa2049	Tiwari VK, Rawat N, Chhuneja P, et al.Mapping of quantitative trait loci for grain Iron and Zinc concentration in diploid A genome wheat. J Hered. 2009, 100:771-780
72	GZnC	7A	7A	Xgwm473-Xbarc29	Tiwari VK, Rawat N, Chhuneja P, et al.Mapping of quantitative trait loci for grain Iron and Zinc concentration in diploid A genome wheat. J Hered. 2009, 100:771-780
73	GZnC	7A	7A	gwm282-gwm63	Genc Y, Verbyla AP, Torun A, et al. Quantitative trait loci analysis of zinc efficiency and grain zinc concentration in wheat using whole genome average interval mapping. Plant Soil. 2009, 314:49-66.
74	GZnC	7A	7A	Xgwm473-Xbarc29	Tiwari VK, Rawat N, Chhuneja P, et al.Mapping of quantitative trait loci for grain Iron and Zinc concentration in diploid A genome wheat. J Hered. 2009, 100:771-780
75	GZnC	QGZn.co-7A	7A	5356706-5325178|F|0	Liu J, Wu B, Singh RP, et al. QTL mapping for micronutrients concentration and yield component traits in a hexaploid wheat mappingpopulation. J Cereal Sci. 2019, 57-6
76	GZnC	QGZn.ada-7A	7A	wPt-665253-wPt-8300	Velu G, Tutus Y, Gomez-Becerra HF, et al. QTL mapping for grain zinc and iron concentrations and zinc efficiency in a tetraploid and hexaploid wheat mapping populations. Plant Soil. 2016, 411(1-2):81-99.
77	GZnC	QGZn.ada-7A	7A	wPt-2083-wPt-6083	Velu G, Tutus Y, Gomez-Becerra HF, et al. QTL mapping for grain zinc and iron concentrations and zinc efficiency in a tetraploid and hexaploid wheat mapping populations. Plant Soil. 2016, 411(1-2):81-99.
78	GZnC	QGZn.iari-7A	7A	Xcfa2019	Krishnappa G, Singh AM, Chaudhary S, et al. Molecular mapping of the grain iron and zinc concentration, protein content and thousand kernel weight in wheat (Triticum aestivum L.). PLoS ONE. 2017, 12(4):e0174972.
79	GZnC	7B	7B	wPt-2305	Peleg Z, Cakmak I, Ozturk L, et al. Quantitative trait loci conferring grain mineral nutrient concentrations in durum wheat × wild emmer wheat RIL population. Theor Appl Genet. 2009, 119:353-379
80	GZnC	QGZn.cimmyt-7B_1P1	7B	3945822-1132640F0-5CG	Crespo-Herrera LA, Velu G, James S, et al. QTL Mapping of grain Zn and Fe concentrations in two hexaploid wheat RIL populations with Ample Transgressive Segregation. Front. Plant Sci., 2017, 8:1800.
81	GZnC	QGZn.cimmyt-7B_2P1	7B	989723F0-48CT-1204955F0-26CT	Crespo-Herrera LA, Velu G, James S, et al. QTL Mapping of grain Zn and Fe concentrations in two hexaploid wheat RIL populations with Ample Transgressive Segregation. Front. Plant Sci., 2017, 8:1800.
82	GZnC	QGZn.cimmyt-7B_1P2	7B	1079651-1262636	Crespo-Herrera LA, Velu G, James S, et al. QTL Mapping of grain Zn and Fe concentrations in two hexaploid wheat RIL populations with Ample Transgressive Segregation. Front. Plant Sci., 2017, 8:1800.
83	GZnC	QGZn.cimmyt-7B_2P2	7B	4003947-3532745	Crespo-Herrera LA, Velu G, James S, et al. QTL Mapping of grain Zn and Fe concentrations in two hexaploid wheat RIL populations with Ample Transgressive Segregation. Front. Plant Sci., 2017, 8:1800.
84	GZnC	QGZn.cimmyt-7B_3P2	7B	4009608-5411574	Crespo-Herrera LA, Velu G, James S, et al. QTL Mapping of grain Zn and Fe concentrations in two hexaploid wheat RIL populations with Ample Transgressive Segregation. Front. Plant Sci., 2017, 8:1800.
85	GZnC	QGZn.ada-7B	7B	wPt-733112	Velu G, Tutus Y, Gomez-Becerra HF, et al. QTL mapping for grain zinc and iron concentrations and zinc efficiency in a tetraploid and hexaploid wheat mapping populations. Plant Soil. 2016, 411(1-2):81-99.
86	GZnC	QGZn.iari-7B	7B	Xgwm537	Krishnappa G, Singh AM, Chaudhary S, et al. Molecular mapping of the grain iron and zinc concentration, protein content and thousand kernel weight in wheat (Triticum aestivum L.). PLoS ONE. 2017, 12(4):e0174972.
87	GZnC	QGZn.cimmyt-7D_P2	7D	wPt-733859-3033815	Crespo-Herrera LA, Velu G, James S, et al. QTL Mapping of grain Zn and Fe concentrations in two hexaploid wheat RIL populations with Ample Transgressive Segregation. Front. Plant Sci., 2017, 8:1800.
1	GFeC	QFe.bhu-1A.1	1A	1046200|F|0-1228280|F|0	Srinivasa J, Arun B, Mishra V, et al. Zinc and iron concentration QTL mapped in a Triticum spelta × T. aestivum cross. Theor Appl Genet. 2014, 127:1643-1651.
2	GFeC	QFe.bhu-1A.2	1A	2289695|F|0-1218555|F|0	Srinivasa J, Arun B, Mishra V, et al. Zinc and iron concentration QTL mapped in a Triticum spelta × T. aestivum cross. Theor Appl Genet. 2014, 127:1643-1651.
3	GFeC	QFe.bhu-1A.3	1A	1708014|F|0-1000008|F|0	Srinivasa J, Arun B, Mishra V, et al. Zinc and iron concentration QTL mapped in a Triticum spelta × T. aestivum cross. Theor Appl Genet. 2014, 127:1643-1651.
4	GFeC	QGFe.co-1A	1A	100008269|F|0 -1134239|F|0	Liu J, Wu B, Singh RP, et al. QTL mapping for micronutrients concentration and yield component traits in a hexaploid wheat mappingpopulation. J Cereal Sci. 2019, 57-6
5	GFeC	1B	1B	Xbarc061-Xwmc766	Hao Z. The contents and QTL analysis of main mineral contents in wheat grain. 2008. Dissertation, Shandong Agricultural University
6	GFeC	QGFe.ada-1B	1B	wPt-4532	Velu G, Tutus Y, Gomez-Becerra HF, et al. QTL mapping for grain zinc and iron concentrations and zinc efficiency in a tetraploid and hexaploid wheat mapping populations. Plant Soil. 2016, 411(1-2):81-99.
7	GFe	2A	2A	Xwmc382-Xbarc124	Tiwari VK, Rawat N, Chhuneja P, et al.Mapping of quantitative trait loci for grain Iron and Zinc concentration in diploid A genome wheat. J Hered. 2009, 100:771-780
8	GFe	QGFe.cimmyt-2A_P2	2A	4262668-1226245	Crespo-Herrera LA, Velu G, James S, et al. QTL Mapping of grain Zn and Fe concentrations in two hexaploid wheat RIL populations with Ample Transgressive Segregation. Front. Plant Sci., 2017, 8:1800.
9	GFeC	2A	2A	gwm473	Peleg Z, Cakmak I, Ozturk L, et al. Quantitative trait loci conferring grain mineral nutrient concentrations in durum wheat × wild emmer wheat RIL population. Theor Appl Genet. 2009, 119:353-379
10	GFeC	2A	2A	gwm1054	Peleg Z, Cakmak I, Ozturk L, et al. Quantitative trait loci conferring grain mineral nutrient concentrations in durum wheat × wild emmer wheat RIL population. Theor Appl Genet. 2009, 119:353-379
11	GFeC	2A	2A	Xwmc582-Xbarc264	Hao Z. The contents and QTL analysis of main mineral contents in wheat grain. 2008. Dissertation, Shandong Agricultural University
12	GFeC	QGFe.co-2A	2A	4993302|F|0-3954215	Liu J, Wu B, Singh RP, et al. QTL mapping for micronutrients concentration and yield component traits in a hexaploid wheat mappingpopulation. J Cereal Sci. 2019, 57-6
13	GFeC	QFe.bhu-2A	2A	1081485|F|0-1216621|F|0	Srinivasa J, Arun B, Mishra V, et al. Zinc and iron concentration QTL mapped in a Triticum spelta × T. aestivum cross. Theor Appl Genet. 2014, 127:1643-1651.
14	GFeC	QGFe.ada-2A	2A	wPt-2087-wPt-733012	Velu G, Tutus Y, Gomez-Becerra HF, et al. QTL mapping for grain zinc and iron concentrations and zinc efficiency in a tetraploid and hexaploid wheat mapping populations. Plant Soil. 2016, 411(1-2):81-99.
15	GFeC	QGFe.iari-2A	2A	Xgwm359	Krishnappa G, Singh AM, Chaudhary S, et al. Molecular mapping of the grain iron and zinc concentration, protein content and thousand kernel weight in wheat (Triticum aestivum L.). PLoS ONE. 2017, 12(4):e0174972.
16	GFe	2B	2B	wPt-7004-wPt-4210	Zhien PU , Ma YU , Qiuyi HE , et al. Quantitative trait loci associated with micronutrient concentrations in two recombinant inbred wheat lines. J Integr Agric. 2014, 13(11):2322-2329.
17	GFe	QGFe.cimmyt-2B_P2	2B	wPt-0289-1026059	Crespo-Herrera LA, Velu G, James S, et al. QTL Mapping of grain Zn and Fe concentrations in two hexaploid wheat RIL populations with Ample Transgressive Segregation. Front. Plant Sci., 2017, 8:1800.
18	GFeC	2B	2B	wPt-8404	Peleg Z, Cakmak I, Ozturk L, et al. Quantitative trait loci conferring grain mineral nutrient concentrations in durum wheat × wild emmer wheat RIL population. Theor Appl Genet. 2009, 119:353-379
19	GFeC	QGFe.ada-2Btsk	2B	wPt-9812	Velu G, Tutus Y, Gomez-Becerra HF, et al. QTL mapping for grain zinc and iron concentrations and zinc efficiency in a tetraploid and hexaploid wheat mapping populations. Plant Soil. 2016, 411(1-2):81-99.
20	GFeC	QGFe.ada-2Btkm	2B	wPt-1394-wPt-7864	Velu G, Tutus Y, Gomez-Becerra HF, et al. QTL mapping for grain zinc and iron concentrations and zinc efficiency in a tetraploid and hexaploid wheat mapping populations. Plant Soil. 2016, 411(1-2):81-99.
21	GFe	QFe.Across_2BL	2B	TP54992‐TP7812	Crespo-Herrera. Quantitative trait loci mapping reveals pleiotropic effect for grain iron and zinc concentrations in wheat. Annals of Applied Biology, 2016
22	GFeC	2D	2D	Xgwm157	Gorafi YSA, Ishii T, Kim JS, et al. Genetic variation and association mapping of grain iron and zinc contents in synthetic hexaploid wheat germplasm. Plant Genet Resour. (2018) 16(1):9-17.
23	GFe	QFe.Across_2DS	2D	TP16058‐TP69509	Crespo-Herrera. Quantitative trait loci mapping reveals pleiotropic effect for grain iron and zinc concentrations in wheat. Annals of Applied Biology, 2016
24	GFe	QGFe.cimmyt-3A_P1	3A	1234521-3034169F0-11AG	Crespo-Herrera LA, Velu G, James S, et al. QTL Mapping of grain Zn and Fe concentrations in two hexaploid wheat RIL populations with Ample Transgressive Segregation. Front. Plant Sci., 2017, 8:1800.
25	GFeC	3A	3A	wPt-2756	Peleg Z, Cakmak I, Ozturk L, et al. Quantitative trait loci conferring grain mineral nutrient concentrations in durum wheat × wild emmer wheat RIL population. Theor Appl Genet. 2009, 119:353-379
26	GFeC	QGFe.ada-3A	3A	wPt-8779	Velu G, Tutus Y, Gomez-Becerra HF, et al. QTL mapping for grain zinc and iron concentrations and zinc efficiency in a tetraploid and hexaploid wheat mapping populations. Plant Soil. 2016, 411(1-2):81-99.
27	GFe	QGFe.cimmyt-3B_1P2	3B	3533713-1007339	Crespo-Herrera LA, Velu G, James S, et al. QTL Mapping of grain Zn and Fe concentrations in two hexaploid wheat RIL populations with Ample Transgressive Segregation. Front. Plant Sci., 2017, 8:1800.
28	GFe	QGFe.cimmyt-3B_2P2	3B	4394657-3947677	Crespo-Herrera LA, Velu G, James S, et al. QTL Mapping of grain Zn and Fe concentrations in two hexaploid wheat RIL populations with Ample Transgressive Segregation. Front. Plant Sci., 2017, 8:1800.
29	GFeC	3B	3B	gwm1266	Peleg Z, Cakmak I, Ozturk L, et al. Quantitative trait loci conferring grain mineral nutrient concentrations in durum wheat × wild emmer wheat RIL population. Theor Appl Genet. 2009, 119:353-379
30	GFeC	QFe.bhu-3B	3B	3022954|F|0-11023241|F|0	Srinivasa J, Arun B, Mishra V, et al. Zinc and iron concentration QTL mapped in a Triticum spelta × T. aestivum cross. Theor Appl Genet. 2014, 127:1643-1651.
31	GFeC	QGFe.co-3B.1	3B	1089107-1127875|F|0	Liu J, Wu B, Singh RP, et al. QTL mapping for micronutrients concentration and yield component traits in a hexaploid wheat mappingpopulation. J Cereal Sci. 2019, 57-6
32	GFeC	QGFe.co-3B.2	3B	1233878-4262223|F|0	Liu J, Wu B, Singh RP, et al. QTL mapping for micronutrients concentration and yield component traits in a hexaploid wheat mappingpopulation. J Cereal Sci. 2019, 57-6
33	GFeC	QGFe.co-3D	3D	1372776-100008980|F|0	Liu J, Wu B, Singh RP, et al. QTL mapping for micronutrients concentration and yield component traits in a hexaploid wheat mappingpopulation. J Cereal Sci. 2019, 57-6
34	GFeC	QGFe.cimmyt-4A_P2	4A	3385350-1211533	Crespo-Herrera LA, Velu G, James S, et al. QTL Mapping of grain Zn and Fe concentrations in two hexaploid wheat RIL populations with Ample Transgressive Segregation. Front. Plant Sci., 2017, 8:1800.
35	GFeC	QGFe.cimmyt-4B_P1	4B	1008589F0-58TC;2256263	Crespo-Herrera LA, Velu G, James S, et al. QTL Mapping of grain Zn and Fe concentrations in two hexaploid wheat RIL populations with Ample Transgressive Segregation. Front. Plant Sci., 2017, 8:1800.
36	GFeC	4B	4B	wPt-3255	Peleg Z, Cakmak I, Ozturk L, et al. Quantitative trait loci conferring grain mineral nutrient concentrations in durum wheat × wild emmer wheat RIL population. Theor Appl Genet. 2009, 119:353-379
37	GFeC	QGFe.co-4B	4B	1242543-1125612|F|0	Liu J, Wu B, Singh RP, et al. QTL mapping for micronutrients concentration and yield component traits in a hexaploid wheat mappingpopulation. J Cereal Sci. 2019, 57-6
38	GFeC	QFe.Across_4BS	4B	TP91631‐TP81797	Crespo-Herrera. Quantitative trait loci mapping reveals pleiotropic effect for grain iron and zinc concentrations in wheat. Annals of Applied Biology, 2016
39	GFeC	4D	4D	WMC331-Xgwm624	Shi R, Li H, Tong Y, et al. Identification of quantitative trait locus of zinc and phosphorus density in wheat (Triticum aestivum L.) grain. Plant Soil. 2008, 306:95-104.
40	GFeC	QGFe.cimmyt-4D_P2	4D	2363822-3961236	Crespo-Herrera LA, Velu G, James S, et al. QTL Mapping of grain Zn and Fe concentrations in two hexaploid wheat RIL populations with Ample Transgressive Segregation. Front. Plant Sci., 2017, 8:1800.
41	GFeC	4D	4D	Xwmc399	Gorafi YSA, Ishii T, Kim JS, et al. Genetic variation and association mapping of grain iron and zinc contents in synthetic hexaploid wheat germplasm. Plant Genet Resour. (2018) 16(1):9-17.
42	GFeC	5A	5A	WMC74-Xgwm291	Shi R, Li H, Tong Y, et al. Identification of quantitative trait locus of zinc and phosphorus density in wheat (Triticum aestivum L.) grain. Plant Soil. 2008, 306:95-104.
43	GFeC	5A	5A	gwm154	Peleg Z, Cakmak I, Ozturk L, et al. Quantitative trait loci conferring grain mineral nutrient concentrations in durum wheat × wild emmer wheat RIL population. Theor Appl Genet. 2009, 119:353-379
44	GFeC	QGFe.iari-5A	5A	Xbarc144	Krishnappa G, Singh AM, Chaudhary S, et al. Molecular mapping of the grain iron and zinc concentration, protein content and thousand kernel weight in wheat (Triticum aestivum L.). PLoS ONE. 2017, 12(4):e0174972.
45	GFeC	QGFe.co-5A.1	5A	14394095|F|0-4543804	Liu J, Wu B, Singh RP, et al. QTL mapping for micronutrients concentration and yield component traits in a hexaploid wheat mappingpopulation. J Cereal Sci. 2019, 57-6
46	GFeC	QGFe.co-5A.2	5A	1102433-988523	Liu J, Wu B, Singh RP, et al. QTL mapping for micronutrients concentration and yield component traits in a hexaploid wheat mappingpopulation. J Cereal Sci. 2019, 57-6
47	GFeC	QFe-5A1	5A	Xgwm154-Xbarc186	Xu Y, An D, Liu D, et al. Molecular mapping of QTLs for grain zinc, iron and protein concentration of wheat across two environments. Field Crops Res. 2012, 138:57-62
48	GFeC	QFe-5A2	5A	Xbarc223.1-Xswes157	Xu Y, An D, Liu D, et al. Molecular mapping of QTLs for grain zinc, iron and protein concentration of wheat across two environments. Field Crops Res. 2012, 138:57-62
49	GFeC	QFe.Y13‐14_5BL	5A	TP76814‐TP3728	Crespo-Herrera. Quantitative trait loci mapping reveals pleiotropic effect for grain iron and zinc concentrations in wheat. Annals of Applied Biology, 2016
50	GFeC	5B	5B	wPt-7237-wPt-0708	Zhien PU , Ma YU , Qiuyi HE , et al. Quantitative trait loci associated with micronutrient concentrations in two recombinant inbred wheat lines. J Integr Agric. 2014, 13(11):2322-2329.
51	GFeC	QGFe.cimmyt-5B_P1	5B	4989996-5410720	Crespo-Herrera LA, Velu G, James S, et al. QTL Mapping of grain Zn and Fe concentrations in two hexaploid wheat RIL populations with Ample Transgressive Segregation. Front. Plant Sci., 2017, 8:1800.
52	GFeC	QGFe.cimmyt-5B_P2	5B	4407677-1129284	Crespo-Herrera LA, Velu G, James S, et al. QTL Mapping of grain Zn and Fe concentrations in two hexaploid wheat RIL populations with Ample Transgressive Segregation. Front. Plant Sci., 2017, 8:1800.
53	GFeC	QFe.Y13‐14_5BL	5B	TP17691‐TP85478	Crespo-Herrera. Quantitative trait loci mapping reveals pleiotropic effect for grain iron and zinc concentrations in wheat. Annals of Applied Biology, 2016
54	GFeC	5D	5D	wPt-667104-wPt-731590	Zhien PU , Ma YU , Qiuyi HE , et al. Quantitative trait loci associated with micronutrient concentrations in two recombinant inbred wheat lines. J Integr Agric. 2014, 13(11):2322-2329.
55	GFeC	5D	5D	Xwmc630.2-Xcfd40	Hao Z. The contents and QTL analysis of main mineral contents in wheat grain. 2008. Dissertation, Shandong Agricultural University
56	GFeC	5D	5D	Xwmc357	Gorafi YSA, Ishii T, Kim JS, et al. Genetic variation and association mapping of grain iron and zinc contents in synthetic hexaploid wheat germplasm. Plant Genet Resour. (2018) 16(1):9-17.
57	GFeC	6A	6A	gwm1150	Peleg Z, Cakmak I, Ozturk L, et al. Quantitative trait loci conferring grain mineral nutrient concentrations in durum wheat × wild emmer wheat RIL population. Theor Appl Genet. 2009, 119:353-379
58	GFeC	QFe.Across_6AL	6A	TP5797‐TP5676	Crespo-Herrera. Quantitative trait loci mapping reveals pleiotropic effect for grain iron and zinc concentrations in wheat. Annals of Applied Biology, 2016
59	GFeC	6B	6B	wPt-5270	Peleg Z, Cakmak I, Ozturk L, et al. Quantitative trait loci conferring grain mineral nutrient concentrations in durum wheat × wild emmer wheat RIL population. Theor Appl Genet. 2009, 119:353-379
60	GFeC	QGFe.co-6B	6B	5332918-7342703	Liu J, Wu B, Singh RP, et al. QTL mapping for micronutrients concentration and yield component traits in a hexaploid wheat mappingpopulation. J Cereal Sci. 2019, 57-6
61	GFeC	QGFe.ada-6B	6B	wPt-667798-wPt-7065	Velu G, Tutus Y, Gomez-Becerra HF, et al. QTL mapping for grain zinc and iron concentrations and zinc efficiency in a tetraploid and hexaploid wheat mapping populations. Plant Soil. 2016, 411(1-2):81-99.
62	GFeC	QFe.Y13‐14_6BL	6B	TP68423‐TP54256	Crespo-Herrera. Quantitative trait loci mapping reveals pleiotropic effect for grain iron and zinc concentrations in wheat. Annals of Applied Biology, 2016
63	GFeC	QFe.Y12‐13_6DS	6D	TP52164‐TP31712	Crespo-Herrera. Quantitative trait loci mapping reveals pleiotropic effect for grain iron and zinc concentrations in wheat. Annals of Applied Biology, 2016
64	GFeC	7A	7A	Xgwm473-Xbarc29	Tiwari VK, Rawat N, Chhuneja P, et al.Mapping of quantitative trait loci for grain Iron and Zinc concentration in diploid A genome wheat. J Hered. 2009, 100:771-780
65	GFeC	7A	7A	Xcfd31-Xcfa2049	Tiwari VK, Rawat N, Chhuneja P, et al.Mapping of quantitative trait loci for grain Iron and Zinc concentration in diploid A genome wheat. J Hered. 2009, 100:771-780
66	GFeC	7A	7A	Xgwm260-P3156-360	Shi R, Li H, Tong Y, et al. Identification of quantitative trait locus of zinc and phosphorus density in wheat (Triticum aestivum L.) grain. Plant Soil. 2008, 306:95-104.
67	GFeC	7A	7A	wPt-9555	Peleg Z, Cakmak I, Ozturk L, et al. Quantitative trait loci conferring grain mineral nutrient concentrations in durum wheat × wild emmer wheat RIL population. Theor Appl Genet. 2009, 119:353-379
68	GFeC	QGFe.iari-7A	7A	Xcfa2019	Krishnappa G, Singh AM, Chaudhary S, et al. Molecular mapping of the grain iron and zinc concentration, protein content and thousand kernel weight in wheat (Triticum aestivum L.). PLoS ONE. 2017, 12(4):e0174972.
69	GFeC	7B	7B	Xgwm400-P6401-238	Shi R, Li H, Tong Y, et al. Identification of quantitative trait locus of zinc and phosphorus density in wheat (Triticum aestivum L.) grain. Plant Soil. 2008, 306:95-104.
70	GFeC	7B	7B	Xgwm400	Peleg Z, Cakmak I, Ozturk L, et al. Quantitative trait loci conferring grain mineral nutrient concentrations in durum wheat × wild emmer wheat RIL population. Theor Appl Genet. 2009, 119:353-379
71	GFeC	QGFe.ada-7B	7B	wPt-5922	Velu G, Tutus Y, Gomez-Becerra HF, et al. QTL mapping for grain zinc and iron concentrations and zinc efficiency in a tetraploid and hexaploid wheat mapping populations. Plant Soil. 2016, 411(1-2):81-99.
72	GFeC	QGFe.iari-7B	7B	Xgwm577	Krishnappa G, Singh AM, Chaudhary S, et al. Molecular mapping of the grain iron and zinc concentration, protein content and thousand kernel weight in wheat (Triticum aestivum L.). PLoS ONE. 2017, 12(4):e0174972.
73	GFeC	7D	7D	wPt-663949-wPt-7068	Zhien PU , Ma YU , Qiuyi HE , et al. Quantitative trait loci associated with micronutrient concentrations in two recombinant inbred wheat lines. J Integr Agric. 2014, 13(11):2322-2329.
74	GFeC	QFe.Across_7DS	7D	TP43715‐TP37547	Crespo-Herrera. Quantitative trait loci mapping reveals pleiotropic effect for grain iron and zinc concentrations in wheat. Annals of Applied Biology, 2016

## Sheet: Sheet2
Table S2 Summary of the genetic map constructed with the wheat 50K SNP array in 254 RILs derived from the Jingdong 8/Bainong AK58 cross
Chromosome	No. of markers	Map length (cM)	Marker density (cM/marker)
1A	249	151.74	0.61
1B	109	116.72	1.07
1D	118	154.27	1.31
2A	126	173.86	1.38
2B	193	134.7	0.7
2D	95	173.25	1.82
3A	120	127.92	1.07
3B	180	141.32	0.79
3D	117	178.25	1.52
4A	158	205.35	1.3
4B	135	117.89	0.87
4D	122	135.49	1.11
5A	199	237.4	1.19
5B	247	195.8	0.79
5D	132	150.37	1.14
6A	165	131.01	0.79
6B	217	181.67	0.84
6D	125	154.57	1.24
7A	213	207.09	0.97
7B	131	152.16	1.16
7D-1	37	56.64	1.53
7D-2	140	145.49	1.04
Hom. group 1	476	422.73	0.89
Group 2	414	481.81	1.16
Group 3	417	447.49	1.07
Group 4	415	458.72	1.11
Group 5	578	583.57	1.01
Group 6	507	467.24	0.92
Group 7	521	561.39	1.08
A genome	1230	1234.36	1
B genome	1212	1040.26	0.86
D genome	886	1148.34	1.3
Total	3328	3422.96	1.03

## Sheet: Sheet3
Table S3 Sequences of flanking markers of QTL for GZn and GFe in the present study
QTL	Falnking marker name	Physical position	Sequence
QZn.caas-1DS	AX-95235028	32.5	ATTTTCCAGTTTCTGCTCGCTACATGTGGTTGTGA[C/G]AGTACATTTCAAGTTTAAGACGTTTGTCAGTGAAT
	AX-94939596	38.8	GGCTACTGTAGTCAAATACAAGGTAAACTCATCGA[A/C]CACAACGGGCAACATGTTTTCGCACAGCTCGAGGA
QZn.caas-2AS	AX-94592263	46.1	AACTTCGGCCGGTCCACACATTCCACATTTACGAC[C/T]GAGTATCCTTTGTCATTGCACCGATCAACAGAGAC
	AX-108732889	48.4	CATGCAGATGATGGGAGTCTACCATTTGTAGCACT[C/T]CGAAGCCTCTTAGCACCAGCGTTCTTCACTCTAGA
QZn.caas-3BS	AX-110975262	42.5	TGAGCATTTTTTTGACTAAAATGCATGAAACCACC[A/G]CTTCAACGTCATAACTCTCGAAAAATCGCCAATTT
	AX-109911679	59.1	CCTATTAAGCAAGAATGTCACATCTAACCTCTTGC[C/G]CCAAGGTGACAACGTGAATCTACATCGAAACTCCG
QZn.caas-4DS	AX-89593703	16	TAGATTAAGGGGAATATTAGGCGAAGGCGGCATAC[C/G]AGATTATGCAAACACAAATCCGAGAGTACATATGA
	AX-89445201	19.5	GAGATCTCTTAACCATTCATTTTTTTCAGAGGACC[A/G]TTTATTCATTTAACTGTTCGGATTGCATGAGGATT
QZn.caas-6AS	AX-108951317	77.1	AGTATCGCAATATTGTTGGTGGTCTACAGTACCTC[A/G]CTATCACTCGACAAGATATTTCCTTTGCAGTTAAC
	AX-110968221	100.3	GGCCTTTCCATCCTTCTTAACAGGCGTACTGGCTT[C/T]GTTGTGTCCGTCTATGTCCAATTTGAATGATGGTG
QZn.caas-6DL	AX-109058428	454.1	GACATGTGGCGCTCATAGATTGGCCCTACGGGTGA[C/T]ACGTCTCCGTCATATCTACTTTTTCAAACACTTTT
	AX-111841126	459.4	AGATTCCATCATTTTTGGCCACTGGTGGACGGCGG[A/G]GCGACGTGGGGTGGTGGCGGTGGTCCAACGGGGGC
QZn.caas-7BL	AX-95658138	721.8	CTCATGACGGTCCTCGAGACCTTCATCCACGACCC[A/G]CTAGTGGAGTGGACCAAAGCCCACAAGTCCAGCGG
	AX-89745787	725.4	CCGTAATATAAATGGGCGGAGGACATTGTGCAACC[G/T]ATCGATAACTTCCTTGTTTACCTTGTCTTGGCCCT
QFe.caas-3BL	AX-111016352	764.7	AGCTTTCACTCAAAAGTTGGTCTCGAGAAAGTTCT[C/G]TATTTTTCGGTCTCATCAAACAGTGAGTTACAATC
	AX-94835626	822.9	CTCAGGATGGGAGATCAGTGGAACACCAGCCTGCA[A/G]TCCAAGGAGCAGATCGAGGCCAGCCTCGTGAGCAG
QFe.caas-4DS	AX-89593703	16	TAGATTAAGGGGAATATTAGGCGAAGGCGGCATAC[C/G]AGATTATGCAAACACAAATCCGAGAGTACATATGA
	AX-89398511	17.1	GGGTGTACAACGGATTCATGTGGAGCTTGACTGTC[A/G]TGAGGCAGTTTCTATGATCAATGGTACAGCGAAAA
QFe.caas-6AS	AX-108951317	77.1	AGTATCGCAATATTGTTGGTGGTCTACAGTACCTC[A/G]CTATCACTCGACAAGATATTTCCTTTGCAGTTAAC
	AX-109304443	106.9	AAAACATGGAAGGTACCTATGGTGTGGTTGAAAAG[C/T]GAGACATTGTCAGCCTGCCATGCAAGGAGAATTCC
QFe.caas-7BL	AX-95631535	718.5	TAATTCGGAATGGACATCATATGAAAGAAAATGGA[G/T]CGACAGAAATCTGAAGCCAGTGCAGTTGCCGATGA
	AX-89745787	725.4	CCGTAATATAAATGGGCGGAGGACATTGTGCAACC[G/T]ATCGATAACTTCCTTGTTTACCTTGTCTTGGCCCT
